# Supplementary material for: Faculty appointment and promotion in Taiwan’s medical schools, a systematic analysis
Source: BMC Med Educ. 2022 May 10;22:356. doi: 10.1186/s12909-022-03435-2 (PMC9088140; doi:10.1186/s12909-022-03435-2)
Supplement: Supplementary file 1 — Additional file 1. [file 12909_2022_3435_MOESM1_ESM.xlsx]

## Sheet: Supplement Sheet 1
Full name	Abbreviation	Websites for the FRP documents
Mackay Medical College	MMC	https://medicine.mmc.edu.tw/Common.asp?SubType=TeacherArea&hidCatID=2
Fu Jen Catholic University	FJU	http://www.med.fju.edu.tw/DepIntro.jsp?DI_CODE=5
National Cheng Kung University	NCKU	http://med.ncku.edu.tw/p/412-1015-18590.php?Lang=zh-tw
Tzu Chi University	TCU	http://www.med.tcu.edu.tw/?page_id=156
Kaohsiung Medical University	KMU	https://cmed.kmu.edu.tw/index.php/en-GB/28-%E5%8D%87%E7%AD%89-%E6%96%B0%E8%81%98%E6%95%99%E5%B8%AB%E5%B0%88%E5%8D%80/%E6%96%B0%E8%81%98%E6%95%99%E5%B8%AB/355-109-2%E5%B0%88-%E5%85%BC%E4%BB%BB%E3%80%8C%E6%96%B0%E8%81%98%E3%80%8D%E6%95%99%E5%B8%AB%E3%80%90%E8%91%97%E4%BD%9C%E9%80%81%E5%AF%A9%E3%80%91%E5%B0%88%E5%8D%80
National Yang Ming Chiao Tung University	NYCU	https://som.ym.edu.tw/files/11-1153-2805.php
Chung Shan Medical Univeersity	CSMU	http://pmulp106.thu.edu.tw/upload/rule_upload/%E4%B8%AD%E5%B1%B1%E9%86%AB%E5%A4%9A%E5%85%83%E5%8D%87%E7%AD%89%E5%AF%A6%E6%96%BD%E8%BE%A6%E6%B3%95.pdf
National Taiwan University	NTU	https://www.mc.ntu.edu.tw/person/Fpage.action?muid=2041&fid=1368
China Medical University	CMU	https://cmupo.cmu.edu.tw/regulation_02.html
Taipei Medical University	TMU	http://tmu-hr.tmu.edu.tw/zh_tw/pl1
Chang Gung University	CGU	https://medicine.cgu.edu.tw/p/412-1020-7982.php?Lang=zh-tw
National Defense Medical Center	NDMC	https://wwwndmc.ndmctsgh.edu.tw/news/191/100041/2486

## Sheet: Supplement Sheet 2
Criteria for promoting to an assistant Professor
School	Traditional criteria	1. Any quantitative or qualitative mention about publications required	2. Any quantitative or qualitative mention about the specific authorship order in publications	3. Any mention of journal impact factor	4. Any mention of grant funding	5. Any mention requiring that research is recognized at a national or international level	Non-traditional criteria	6. Any mention of citations	7. Any mention of data sharing	8. Any mention of publishing in open access mediums	9. Any mention of registration (including preregistration challenge) of studies	10. Any mention made of adherence to reporting guidelines for publications	11. Any mention of alternative metrics for sharing research (e.g., social media and print media)	12. Any mention of accommodations or adjustments to expectations due to employment leave (e.g., parental leave, medical leave)
MMC		Yes, CJA system.	Yes, CJA system.	Yes, CJA system.	No	No		No	No	No	No	No	No	No
FJU		Yes, CJA system.	Yes, CJA system.	Yes, CJA system.	No	No		No	No	No	No	No	No	No
NCKU		Yes, CJA system.	Yes, CJA system.	Yes, CJA system.	No	No		No	No	No	No	No	No	No
TCU		Yes, CJA system.	Yes, CJA system.	Yes, CJA system.	No	No		No	No	No	No	No	No	No
KMU		Yes, CJA system.	Yes, CJA system.	Yes, CJA system.	No	No		No	No	No	No	No	No	No
NYCU		Yes, CJA system.	Yes, CJA system.	Yes, CJA system.	No	No		No	No	No	No	No	No	No
CSMU		Yes, CJA system.	Yes, CJA system.	Yes, CJA system.	No	No		No	No	No	No	No	No	Yes. May extend the duration when the applicant is on parental or medical leave.
NTU		Yes, at least 2 with one published in journals rank within top 30% and one within 50%.	Yes. Papers submitted for application should be ones with the applicant being the first author or corresponding author whtin five years.	Yes. High impact factor papers have extra credit.	No	No		No	No	No	No	No	No	Yes. May extend the duration when the applicant is on parental leave.
CMU		Yes, CJA system.	Yes, CJA system.	Yes, CJA system.	No	No		No	No	No	No	No	No	Yes. May extend the duration when the applicant is on parental leave.
TMU		Yes, CJA system.	Yes, CJA system.	Yes, CJA system.	No	No		No	No	No	No	No	No	No
CGU		Yes, CJA system.	Yes, CJA system.	Yes, CJA system.	No	No		No	No	No	No	No	No	No
NDMC		Yes, CJA system.	Yes, CJA system.	Yes, CJA system.	No	No		No	No	No	No	No	No	Yes. May extend the duration when the applicant is on parental leave.

## Sheet: Supplement Sheet 3
Criteria for promoting to an associate Professor)
Schools	Traditional criteria	1. Any quantitative or qualitative mention about publications required	2. Any quantitative or qualitative mention about the specific authorship order in publications	3. Any mention of journal impact factor	4. Any mention of grant funding	5. Any mention requiring that research is recognized at a national or international level	Non-traditional criteria	6. Any mention of citations	7. Any mention of data sharing	8. Any mention of publishing in open access mediums	9. Any mention of registration (including preregistration challenge) of studies	10. Any mention made of adherence to reporting guidelines for publications	11. Any mention of alternative metrics for sharing research (e.g., social media and print media)	12. Any mention of accommodations or adjustments to expectations due to employment leave (e.g., parental leave, medical leave)
MMC		Yes, CJA system.	Yes, CJA system.	Yes, CJA system.	Yes, principal invesitagor for one grant within five years.	No		No	No	No	No	No	No	No
FJU		Yes, CJA system.	Yes, CJA system.	Yes, CJA system.	No	No		No	No	No	No	No	No	No
NCKU		Yes, CJA system.	Yes, CJA system.	Yes, CJA system.	Yes. Principal investiagor for at least two years within the last five year.	Yes, national level.		No	No	No	No	No	No	No
TCU		Yes, CJA system.	Yes, CJA system.	Yes, CJA system.	Yes, principal invesitagor for two grants within five years.	No		No	No	No	No	No	No	No
KMU		Yes, CJA system.	Yes, CJA system.	Yes, CJA system.	Yes, principal invesitagor for one grant within five years.	No		No	No	No	No	No	No	No
NYCU		Yes, CJA system.	Yes, CJA system.	Yes, CJA system.	Yes. Principal investiagor for a grant within the last five year.	No		No	No	No	No	No	No	No
CSMU		Yes, CJA system.	Yes, CJA system.	Yes, CJA system.	Yes. Principal investiagor for a grant within the last three year.	No		No	No	No	No	No	No	Yes. May extend the duration when the applicant is on parental or medical leave.
NTU		Yes, at least 2 with one published in journals rank within top 20%. Or three with one in top 20% or two in top 50%.	Yes. Papers submitted for application should be ones with the applicant being the first author or corresponding author whtin five years.	Yes. High impact factor papers have extra credit.	Yes. Principal investiagor for at least two years within the last five year.	Yes, national level.		No	No	No	No	No	No	Yes. May extend the duration when the applicant is on parental leave.
CMU		Yes, CJA system.	Yes, CJA system.	Yes, CJA system.	No	No		No	No	No	No	No	No	Yes. May extend the duration when the applicant is on parental leave.
TMU		Yes, CJA system.	Yes, CJA system.	Yes, CJA system.	Yes, principal invesitagor for two grants within five years.	No		No	No	No	No	No	No	No
CGU		Yes, CJA system.	Yes, CJA system.	Yes, CJA system.	No	No		No	No	No	No	No	No	No
NDMC		Yes, CJA system.	Yes, CJA system.	Yes, CJA system.	No	No		No	No	No	No	No	No	Yes. May extend the duration when the applicant is on parental leave.

## Sheet: Supplement Sheet 4
Criteria for promoting to a full professor
Schools	Traditional criteria	1. Any quantitative or qualitative mention about publications required	2. Any quantitative or qualitative mention about the specific authorship order in publications	3. Any mention of journal impact factor	4. Any mention of grant funding	5. Any mention requiring that research is recognized at a national or international level	Non-traditional criteria	6. Any mention of citations	7. Any mention of data sharing	8. Any mention of publishing in open access mediums	9. Any mention of registration (including preregistration challenge) of studies	10. Any mention made of adherence to reporting guidelines for publications	11. Any mention of alternative metrics for sharing research (e.g., social media and print media)	12. Any mention of accommodations or adjustments to expectations due to employment leave (e.g., parental leave, medical leave)
MMC		Yes, CJA system.	Yes, CJA system.	Yes, CJA system.	Yes, principal invesitagor for two grants within five years.	No		No	No	No	No	No	No	No
FJU		Yes, CJA system.	Yes, CJA system.	Yes, CJA system.	No	No		No	No	No	No	No	No	No
NCKU		Yes, CJA system.	Yes, CJA system.	Yes, CJA system.	Yes. Principal investiagor for at least three years within the last five year.	Yes, national and international level.		No	No	No	No	No	No	No
TCU		Yes, CJA system.	Yes, CJA system.	Yes, CJA system.	Yes, principal invesitagor for three grants within five years.	No		No	No	No	No	No	No	No
KMU		Yes, CJA system.	Yes, CJA system.	Yes, CJA system.	Yes, principal invesitagor for three grants within five years.	No		No	No	No	No	No	No	No
NYCU		Yes, CJA system.	Yes, CJA system.	Yes, CJA system.	Yes. Principal investiagor for a grant within the last five year.	No		No	No	No	No	No	No	No
CSMU		Yes, CJA system.	Yes, CJA system.	Yes, CJA system.	Yes. Principal investiagor for a grant within the last five year.	No		No	No	No	No	No	No	Yes. May extend the duration when the applicant is on parental or medical leave.
NTU		Yes, at least three published in journals rank within top 20%. Or four with two in top 20% or two in top 50%.	Yes. Papers submitted for application should be ones with the applicant being the first author or corresponding author whtin five years.	Yes. High impact factor papers have extra credit.	Yes. Principal investiagor for at least three years within the last five year.	Yes, national and international level.		No	No	No	No	No	No	Yes. May extend the duration when the applicant is on parental leave.
CMU		Yes, CJA system.	Yes, CJA system.	Yes, CJA system.	No	No		No	No	No	No	No	No	Yes. May extend the duration when the applicant is on parental leave.
TMU		Yes, CJA system.	Yes, CJA system.	Yes, CJA system.	Yes, principal invesitagor for three grants within five years.	No		No	No	No	No	No	No	No
CGU		Yes, CJA system.	Yes, CJA system.	Yes, CJA system.	No	No		No	No	No	No	No	No	No
NDMC		Yes, CJA system.	Yes, CJA system.	Yes, CJA system.	No	No		No	No	No	No	No	No	Yes. May extend the duration when the applicant is on parental leave.
